# Supplementary material for: A new genus of Grapholitini from Africa related to Thaumatotibia (Lepidoptera, Tortricidae)
Source: Zookeys. 2014 Sep 1;(438):113–28. doi: 10.3897/zookeys.438.7490 (PMC4155726; doi:10.3897/zookeys.438.7490)
Supplement: XML Treatment for Thaumatovalva [file zookeys.438.7490-treatment1.xml]

<!DOCTYPE tp:taxon-treatment
  PUBLIC "-//TaxonX//DTD Taxonomic Treatment Publishing DTD v0 20100105//EN" "tax-treatment-NSO.dtd">
<tp:taxon-treatment xmlns:tp="http://www.plazi.org/taxpub"><tp:treatment-meta><kwd-group><label>Taxon classification</label><kwd><named-content content-type="kingdom">Animalia</named-content></kwd><kwd><named-content content-type="order">Lepidoptera</named-content></kwd><kwd><named-content content-type="family">Tortricidae</named-content></kwd></kwd-group><mixed-citation publication-type="journal"><person-group><name><surname>Timm</surname><given-names>Alicia E.</given-names></name><name><surname>Brown</surname><given-names>John W.</given-names></name></person-group><article-title>A new genus of Grapholitini from Africa related to <italic>Thaumatotibia</italic> (Lepidoptera, Tortricidae)</article-title><source>Zookeys</source><day>1</day><month>9</month><year>2014</year><volume>2014</volume><issue>438</issue><fpage>113</fpage><lpage>128</lpage><pub-id pub-id-type="doi">10.3897/zookeys.438.7490</pub-id></mixed-citation></tp:treatment-meta><tp:nomenclature><tp:taxon-name>
                        <tp:taxon-name-part taxon-name-part-type="genus">Thaumatovalva</tp:taxon-name-part>
                        <object-id xmlns:xlink="http://www.w3.org/1999/xlink" content-type="zoobank" xlink:type="simple">http://zoobank.org/988181FE-30A9-43B0-8248-71FB16A3EB5C</object-id>
                    </tp:taxon-name><tp:taxon-authority>Timm &amp; Brown</tp:taxon-authority><tp:taxon-status xmlns:xlink="http://www.w3.org/1999/xlink" xlink:type="simple">gen. n.</tp:taxon-status></tp:nomenclature><tp:treatment-sec sec-type="Type species"><title>Type species.</title><p><italic><tp:taxon-name>Thaumatovalva albolineana</tp:taxon-name></italic> Timm &amp; Brown, new species.</p></tp:treatment-sec><tp:treatment-sec sec-type="Diagnosis"><title>Diagnosis.</title><p>Superficially, species of <italic><tp:taxon-name>Thaumatovalva</tp:taxon-name></italic> are highly uniform in forewing pattern and very similar to pale specimens of <italic><tp:taxon-name>Thaumatotibia batrachopa</tp:taxon-name></italic> (Meyrick) or <italic><tp:taxon-name>Cryptophlebia rhynchias</tp:taxon-name></italic> (Meyrick). They are easily distinguished from those and all other species of <italic><tp:taxon-name>Thaumatotibia</tp:taxon-name></italic> and <italic><tp:taxon-name>Cryptophlebia</tp:taxon-name></italic> by the modified scaling of the under surface of the hindwing in the male, the patterns of which are species-specific. In addition, males of all species of <italic><tp:taxon-name>Thaumatovalva</tp:taxon-name></italic> possess a row of long slender scales along the anal region of the hindwing that extends into a modified patch of scales on abdominal segment V; highly unusual, elongate, spindle-shaped scale clusters concealed within the last abdominal segment; and variously developed, parallel, longitudinal rows of black scales subdorsally on abdominal segments 4–6 (occasionally weakly developed on 3). The tegumen of the male genitalia of <italic><tp:taxon-name>Thaumatovalva</tp:taxon-name></italic> is completely confluent with a membranous region behind it, forming what appears to be an extremely broadly, ovoid dorso-anterior portion of the tegumen. The phallus of all species of <italic><tp:taxon-name>Thaumatovalva</tp:taxon-name></italic> have a variably developed, somewhat digitate lobe from the dorsum in the distal 0.3. The latter two features appear to be unique within <tp:taxon-name>Grapholitini</tp:taxon-name>.</p><p><xref ref-type="bibr" rid="B12">Komai (1999)</xref> identified five adult characters that support the monophyly of the clade <!--PageBreak--><italic><tp:taxon-name>Thaumatotibia</tp:taxon-name></italic>+<italic><tp:taxon-name>Cryptophlebia</tp:taxon-name></italic>: (1) forewing with a blackish triangular pretornal patch; (2) forewing with accessory cell small or absent; (3) hindwing with short discal cell, especially in male; (4) T8 and sometimes preceding tergites in male with patch of long, easily removable mane-like scales; and (5) valva with a patch of very long, curled scales on the outer surface of the cucullus. Among these characters, <italic><tp:taxon-name>Thaumatovalva</tp:taxon-name></italic> lacks the pretornal patch and the mane-like scales.</p><p>The male genitalia of <italic><tp:taxon-name>Thaumatovalva</tp:taxon-name></italic>, with their many autapomorphies (e.g., the complex tegumen, the triangular process from the sacculus of the valva, the lobe-like process of the phallus), all serve to obscure the relationship of <italic><tp:taxon-name>Thaumatovalva</tp:taxon-name></italic> to its nearest relative. The simple, unmodified female genitalia, likewise, provide little compelling evidence of the position of the genus. An abundance of different types of male secondary scales is common to many <tp:taxon-name>Grapholitini</tp:taxon-name>, including <italic><tp:taxon-name>Cryptophlebia</tp:taxon-name></italic>, <italic><tp:taxon-name>Thaumatotibia</tp:taxon-name></italic>, <italic><tp:taxon-name>Talponia</tp:taxon-name></italic>, and others, however, these structures rarely provide compelling evidence of relationships. For example, males of <italic><tp:taxon-name>Multiquaestia</tp:taxon-name></italic> Karisch have a fascicle of slender scales extending from the base of the hindwing to the abdomen (Aarvik and Karisch 2009: figs 3–4). Although males of <italic><tp:taxon-name>Thaumatovalva</tp:taxon-name></italic> have a similar complex of scaling, the dense fascicle of scales present in <italic><tp:taxon-name>Multiquaestia</tp:taxon-name></italic> is quite different from that of <italic><tp:taxon-name>Thaumatovalva</tp:taxon-name></italic>. In <italic><tp:taxon-name>Thaumatovalva</tp:taxon-name></italic> the narrow, linear patch of sparse scales originates all along a membranous line in the anal region of the hindwing and inserts into a poorly defined pouch laterally on the abdomen. Barcode data place <italic><tp:taxon-name>Thaumatovalva</tp:taxon-name></italic> nearest two undescribed species of <tp:taxon-name>Grapholitini</tp:taxon-name> that lack compelling generic assignments. Hence, this gene is of little value in helping define the position of <italic><tp:taxon-name>Thaumatovalva</tp:taxon-name></italic> within <tp:taxon-name>Grapholitini</tp:taxon-name>.</p></tp:treatment-sec><tp:treatment-sec sec-type="Description"><title>Description.</title><p><bold>Head:</bold> Vertex and upper frons rough scaled, scales mostly directly anterad, lower frons smooth scaled, with small appressed scales (Fig. <xref ref-type="fig" rid="F1">1</xref>); antenna ca. 0.5 length of forewing, weakly serrulate, scales in two rows per segment, sensory setae extremely short, inconspicuous in both sexes; ocellus moderately large, diameter ca. 0.5 that of base of scape; labial palpus upturned, third segment somewhat porrect, exposed, all segments combined ca. 1.2 times horizontal height of compound eye; proboscis present, presumably functional. <bold>Thorax:</bold> Tegula simple, unmodified; metathorax with upraised scale tuft [inconspicuous in worn specimens]; hindleg with slightly expanded scale tuft on tibia in male only. Forewing length 5.0–8.2 mm; forewing broad, length about 2.4 times width, slightly broaden distally, apex somewhat rounded; no costal fold or upraised scales; all veins separate, CuP well developed at margin, chorda weak, accessory cell weak; forewing dark brown, irregularly and faintly mixed with specks of charcoal, rust, and cream; inconspicuous pair of tiny cream dots ringed with orange near distal end of discal cell; narrow cream (faintly mixed with brown) irregular band extending along termen from apex to ca. 0.66 distance to tornus. Fringe pale brown. Forewing under surface nearly uniform brown, paler than uppersurface. Hindwing with all veins present, M<sub>1</sub> and M<sub>2</sub> widely separated, M<sub>3</sub> and M<sub>4</sub> short-stalked, cubital pecten weak in male, better developed in female; frenulum with one acanthus in male, three in female; male with long slender scales (ca. 30–40) along middle 0.7 of anal margin (Fig. <xref ref-type="fig" rid="F1">2</xref>) extending to narrow groove on abdominal segment V (groove not evident on dissected integumen), dissection revealing that hairs insert beneath anterior edge of dense, linear patch of <!--PageBreak-->black sex scales subdorsally on abdominal segment V (Fig. <xref ref-type="fig" rid="F1">3</xref>); underside of hindwing between anal angle and CuP with variously modified secondary scales in male (Figs <xref ref-type="fig" rid="F4">10</xref>–<xref ref-type="fig" rid="F4">13</xref>); distally forked scales along outer edge of hindwing, most conspicu<!--PageBreak-->ous in distal portion of anal margin (Fig. <xref ref-type="fig" rid="F1">5</xref>). <bold>Abdomen:</bold> Male with paired, parallel, thick, linear patches of black sex scales subdorsally on segments 4, 5, and 6 (easily lost during dissection) (Fig. <xref ref-type="fig" rid="F1">3</xref>); scales from anal margin of hindwing inserted into anterior edge of scale patch on segment V; dorsum of segment VIII of male with a narrow line of sclerotization and a weak stem from its middle; invaginated portion of segment VII of male with broad U-shaped sclerotized posterior edge bearing membranous lateral flaps to which a dense cluster (ca. 40–50) of highly modified, long, spindle-shaped male secondary scales are attached, and with rounded membranous mesal lobe (Fig. <xref ref-type="fig" rid="F1">4</xref>). Male genitalia (Figs <xref ref-type="fig" rid="F5">14</xref>–<xref ref-type="fig" rid="F5">18</xref>) with uncus, socius, and gnathos absent. Tegumen broad, elongate-ovoid, confluent with membranous region behind it (anellus?), pedunculi not curved, vinculum small, U-shaped; valva narrow basally, broadening to middle, with (in <italic>spinai</italic>, <italic>albolineana</italic>, and <italic>deprinsorum</italic>) or without (in <italic>limbata</italic>) large, triangular expansion of valva along ventral edge just before cucullus, outer edge of cucullus evenly rounded, valva attenuate to acute, rounded apically; cucullus covered with fine hairline setae on outer surface; phallus narrow, relatively straight in basal portion, curved in distal portion, with bulbous subbasal lobe at point of articulation with phallus, with digitate subapical lobe of variable size; cornuti absent. Female genitalia (Figs <xref ref-type="fig" rid="F5">18</xref>–<xref ref-type="fig" rid="F5">19</xref>) with papillae anales unmodified; apophyses long and slender, posteriores about same length anteriores; ventral portion of segment VII with a broad subrectangular sclerotized patch with V-shaped posterior edge and tiny ostium at apex of V, a short narrow trough from ostium to posterior edge of segment VIII; ductus bursae long, slender, frail, with ring-like sclerite near middle; corpus bursae pear-shaped, finely punctate (at high magnification), with two nearly equal size signa, each a long curved spine from a rounded sclerotized base.</p><fig id="F1" position="float" orientation="portrait"><label>Figures 1–5.</label><caption><p>Morphological features of <italic><tp:taxon-name>Thaumatovalva</tp:taxon-name></italic>. <bold>1</bold> Head (lateral view) of <italic><tp:taxon-name>Thaumatovalva albolineana</tp:taxon-name></italic> <bold>2</bold> Male secondary scales extending from anal vein of hindwing into abdomen in <italic><tp:taxon-name>Thaumatovalva albolineana</tp:taxon-name></italic> <bold>3</bold> Paired patches of subdorsal secondary scales on denuded abdomen of male (USNM slide 144,506) <bold>4</bold> Sclerotized edge of segment VIII on denuded abdomen of male (USNM slide 144,506) <bold>5</bold> Forked scales along outer margin of hindwing.</p></caption><graphic xmlns:xlink="http://www.w3.org/1999/xlink" xlink:href="zookeys-438-113-g001.jpg" position="float" orientation="portrait" xlink:type="simple"/></fig></tp:treatment-sec><tp:treatment-sec sec-type="Sexual dimorphism"><title>Sexual dimorphism.</title><p>No apparent dimorphism in color or pattern, but females average slightly greater in forewing length and lack secondary scales on the under surface of hindwing, hind tibia, and abdomen.</p></tp:treatment-sec><tp:treatment-sec sec-type="Barcode data"><title>Barcode data.</title><p>Eight (six reared from Kenya and two field-collected in Kenya) of the nine specimens have identical barcode data, and we assign them to <italic><tp:taxon-name>Thaumatovalva limbata</tp:taxon-name></italic>. All specimens resulted in standard 658-bp sequences. The reared specimens are considerably larger than the field-collected specimens, i.e., about the same size as <italic><tp:taxon-name>Thaumatovalva limbata</tp:taxon-name></italic> from the Seychelles, the type locality of the species. The ninth specimen, the holotype of <italic><tp:taxon-name>Thaumatotibia spinai</tp:taxon-name></italic>, shows about 1.0% divergence from the cluster of <italic><tp:taxon-name>Thaumatovalva limbata</tp:taxon-name></italic>.</p></tp:treatment-sec><tp:treatment-sec sec-type="Distribution and biology"><title>Distribution and biology.</title><p>The genus is recorded from Ethiopia, Nigeria, the Democratic Republic of Congo, Kenya and the Seychelles (Map <xref ref-type="fig" rid="F2">1</xref>). Most species appear to occur in montane regions above ca. 1275 m, but <italic><tp:taxon-name>Thaumatovalva limbata</tp:taxon-name></italic> has been recorded from 35–1272 m; and a single specimen of <italic><tp:taxon-name>Thaumatotibia spinai</tp:taxon-name></italic> from Nigeria was collected at 54 m (<xref ref-type="bibr" rid="B14">Razowski and Wojtusiak 2012</xref>). Although the early stages are unknown, the larvae are assumed to be fruit feeders, as are most <tp:taxon-name>Grapholitini</tp:taxon-name>. <italic><tp:taxon-name>Thaumatovalva limbata</tp:taxon-name></italic> (cited as <italic><tp:taxon-name>Grapholita limbata</tp:taxon-name></italic> by <xref ref-type="bibr" rid="B3">Brown et al. 2014</xref>) has been reared from the fruit of <italic><tp:taxon-name>Cordia somaliensis</tp:taxon-name></italic> and <italic><tp:taxon-name>Cordia monoica</tp:taxon-name></italic> in Kenya.</p></tp:treatment-sec><tp:treatment-sec sec-type="Etymology"><title>Etymology.</title><p>The generic name is from the Latin <italic>thaumato</italic>, meaning “miracle” or “wonder,” and the morphological term “valva.”</p><!--PageBreak--></tp:treatment-sec><tp:treatment-sec sec-type="Key to the males of Thaumatovalva"><title>Key to the males of <italic><tp:taxon-name>Thaumatovalva</tp:taxon-name></italic></title><table-wrap content-type="key" position="anchor" orientation="portrait"><table><tbody><tr><td rowspan="1" colspan="1">1</td><td rowspan="1" colspan="1">Upper surface of hindwing pale gray-brown; under surface of hindwing without white sex scales along anal margin or inner angle of wing</td><td rowspan="1" colspan="1"><italic><tp:taxon-name>Thaumatovalva limbata</tp:taxon-name></italic></td></tr><tr><td rowspan="1" colspan="1">1’</td><td rowspan="1" colspan="1">Upper surface of hindwing nearly uniform brown; under surface of hindwing with white sex scales along anal margin or inner angle of wing</td><td rowspan="1" colspan="1">2</td></tr><tr><td rowspan="1" colspan="1">2</td><td rowspan="1" colspan="1">Undersurface of hindwing with broad area of white scales along anal region</td><td rowspan="1" colspan="1"><italic><tp:taxon-name>Thaumatovalva deprinsorum</tp:taxon-name></italic></td></tr><tr><td rowspan="1" colspan="1">2’</td><td rowspan="1" colspan="1">Undersurface of hindwing with narrow line of white scales along margin from lower edge of anal margin to about CuP</td><td rowspan="1" colspan="1">3</td></tr><tr><td rowspan="1" colspan="1">3</td><td rowspan="1" colspan="1">White marginal scales short and compact (i.e., about 3–5 times as long as wide)</td><td rowspan="1" colspan="1"><italic><tp:taxon-name>Thaumatovalva albolineana</tp:taxon-name></italic></td></tr><tr><td rowspan="1" colspan="1">3’</td><td rowspan="1" colspan="1">White marginal scales longer (i.e., about 7–10 times as long as wide)</td><td rowspan="1" colspan="1"><italic><tp:taxon-name>Thaumatovalva spinai</tp:taxon-name></italic></td></tr></tbody></table></table-wrap></tp:treatment-sec><tp:treatment-sec><!--Section generated to contain objects referenced in tp:taxon-treatment.--><fig id="F4" position="float" orientation="portrait"><label>Figures 10–13.</label><caption><p>Under surface of the hindwing of male <italic><tp:taxon-name>Thaumatovalva</tp:taxon-name></italic>. <bold>10</bold> <italic><tp:taxon-name>Thaumatovalva deprinsorum</tp:taxon-name></italic> <bold>11</bold> <italic><tp:taxon-name>Thaumatovalva albolineana</tp:taxon-name></italic> <bold>12</bold> <italic><tp:taxon-name>Thaumatotibia spinai</tp:taxon-name></italic> <bold>13</bold> <italic><tp:taxon-name>Thaumatovalva limbata</tp:taxon-name></italic>.</p></caption><graphic xmlns:xlink="http://www.w3.org/1999/xlink" xlink:href="zookeys-438-113-g004.jpg" position="float" orientation="portrait" xlink:type="simple"/></fig><fig id="F5" position="float" orientation="portrait"><label>Figures 14–19.</label><caption><p>Male and female genitalia of <italic><tp:taxon-name>Thaumatovalva</tp:taxon-name></italic>. <bold>14</bold> Male of <italic><tp:taxon-name>Thaumatovalva deprinsorum</tp:taxon-name></italic> (USNM slide 144,491) <bold>15</bold> Male of <italic><tp:taxon-name>Thaumatovalva albolineana</tp:taxon-name></italic> (USNM slide 144,488) <bold>16</bold> Male of <italic><tp:taxon-name>Thaumatotibia spinai</tp:taxon-name></italic> (slide 2656) <bold>17</bold> Male of <italic><tp:taxon-name>Thaumatovalva limbata</tp:taxon-name></italic> (USNM slide 144,490) <bold>18</bold> Female of <italic><tp:taxon-name>Thaumatovalva deprinsorum</tp:taxon-name></italic> (USNM slide 144,492) <bold>19</bold> Female of <italic><tp:taxon-name>Thaumatovalva albolineana</tp:taxon-name></italic> (USNM slide 144,489).</p></caption><graphic xmlns:xlink="http://www.w3.org/1999/xlink" xlink:href="zookeys-438-113-g005.jpg" position="float" orientation="portrait" xlink:type="simple"/></fig><fig id="F2" position="float" orientation="portrait"><label>Map 1.</label><caption><p>Geographic distribution of species of <italic><tp:taxon-name>Thaumatovalva</tp:taxon-name></italic>.</p></caption><graphic xmlns:xlink="http://www.w3.org/1999/xlink" xlink:href="zookeys-438-113-g002.jpg" position="float" orientation="portrait" xlink:type="simple"/></fig></tp:treatment-sec><ref-list><ref id="B12"><mixed-citation xmlns:xlink="http://www.w3.org/1999/xlink" xlink:type="simple"><person-group><name name-style="western"><surname>Komai</surname><given-names>F</given-names></name></person-group> (<year>1999</year>) <article-title>A taxonomic review of the genus <italic>Grapholita</italic> and allied genera (Lepidoptera: Tortricidae) in the Palaearctic Region.</article-title><source>Entomologica Scandinavica</source><supplement>Supplement 55</supplement>: <fpage>1</fpage>–<lpage>226</lpage>.</mixed-citation></ref><ref id="B14"><mixed-citation xmlns:xlink="http://www.w3.org/1999/xlink" xlink:type="simple"><person-group><name name-style="western"><surname>Razowski</surname><given-names>J</given-names></name><name name-style="western"><surname>Wojtusiak</surname><given-names>J</given-names></name></person-group> (<year>2012</year>) <article-title>Tortricidae (Lepidoptera) from Nigeria.</article-title><source>Acta Zoologica Cracoviensia</source><volume>55</volume>(<issue>2</issue>): <fpage>59</fpage>–<lpage>130</lpage>. doi: <ext-link ext-link-type="doi" xlink:href="10.3409/azc.55_2.59" xlink:type="simple">10.3409/azc.55_2.59</ext-link></mixed-citation></ref><ref id="B3"><mixed-citation xmlns:xlink="http://www.w3.org/1999/xlink" xlink:type="simple"><person-group><name name-style="western"><surname>Brown</surname><given-names>JW</given-names></name><name name-style="western"><surname>Copeland</surname><given-names>RS</given-names></name><name name-style="western"><surname>Aarvik</surname><given-names>L</given-names></name><name name-style="western"><surname>Miller</surname><given-names>S</given-names></name><name name-style="western"><surname>Rosati</surname><given-names>M</given-names></name><name name-style="western"><surname>Luke</surname><given-names>Q</given-names></name></person-group> (<year>2014</year>) <article-title>New host records for fruit-feeding Afrotropical Tortricidae (Lepidoptera).</article-title><source>African Journal of Entomology</source><volume>22</volume>. [in press]</mixed-citation></ref></ref-list></tp:taxon-treatment>
