# Supplementary material for: A new genus of Grapholitini from Africa related to Thaumatotibia (Lepidoptera, Tortricidae)
Source: Zookeys. 2014 Sep 1;(438):113–28. doi: 10.3897/zookeys.438.7490 (PMC4155726; doi:10.3897/zookeys.438.7490)
Supplement: XML Treatment for Thaumatovalva albolineana [file zookeys.438.7490-treatment3.xml]

<!DOCTYPE tp:taxon-treatment
  PUBLIC "-//TaxonX//DTD Taxonomic Treatment Publishing DTD v0 20100105//EN" "tax-treatment-NSO.dtd">
<tp:taxon-treatment xmlns:tp="http://www.plazi.org/taxpub"><tp:treatment-meta><kwd-group><label>Taxon classification</label><kwd><named-content content-type="kingdom">Animalia</named-content></kwd><kwd><named-content content-type="order">Lepidoptera</named-content></kwd><kwd><named-content content-type="family">Tortricidae</named-content></kwd></kwd-group><mixed-citation publication-type="journal"><person-group><name><surname>Timm</surname><given-names>Alicia E.</given-names></name><name><surname>Brown</surname><given-names>John W.</given-names></name></person-group><article-title>A new genus of Grapholitini from Africa related to <italic>Thaumatotibia</italic> (Lepidoptera, Tortricidae)</article-title><source>Zookeys</source><day>1</day><month>9</month><year>2014</year><volume>2014</volume><issue>438</issue><fpage>113</fpage><lpage>128</lpage><pub-id pub-id-type="doi">10.3897/zookeys.438.7490</pub-id></mixed-citation></tp:treatment-meta><tp:nomenclature><tp:taxon-name>
                        <tp:taxon-name-part taxon-name-part-type="genus">Thaumatovalva</tp:taxon-name-part>
                        <tp:taxon-name-part taxon-name-part-type="species">albolineana</tp:taxon-name-part>
                        <object-id xmlns:xlink="http://www.w3.org/1999/xlink" content-type="zoobank" xlink:type="simple">http://zoobank.org/290DE30B-553D-4DC4-B014-4F6DC9F1AE6F</object-id>
                    </tp:taxon-name><tp:taxon-authority>Timm &amp; Brown</tp:taxon-authority><tp:taxon-status xmlns:xlink="http://www.w3.org/1999/xlink" xlink:type="simple">sp. n.</tp:taxon-status><xref ref-type="fig" rid="F1">Figs 1</xref><xref ref-type="fig" rid="F1">, 2</xref><xref ref-type="fig" rid="F3">, 7</xref><xref ref-type="fig" rid="F4">, 11</xref><xref ref-type="fig" rid="F5">, 15</xref><xref ref-type="fig" rid="F5">, 19</xref></tp:nomenclature><tp:treatment-sec sec-type="Type material"><title>Type material.</title><p>Holotype ♂, Democratic Republic of Congo, North Kivu, Rutshuru, [<named-content xmlns:xlink="http://www.w3.org/1999/xlink" content-type="dwc:verbatimCoordinates" xlink:type="simple">1.18°S, 29.45°E</named-content>] [1275 m], Jun 1937, J. Ghesquiere (RMCA). Paratypes (5♂, 5♀). Democratic Republic of Congo: North Kivu: Rutshuru, Feb 1937 (1♂, 1♀), Mar 1937 (2♀), Apr 1937 (2♂), May 1937 (1♀), Jun 1937 (2♂, 1♀), J. Ghesquiere (RMCA). Kenya: Kakamega District: Kakamega Forest reserve, Rondo Retreat Centre, 1598 m, <named-content xmlns:xlink="http://www.w3.org/1999/xlink" content-type="dwc:verbatimCoordinates" xlink:type="simple">00°13’37.9”N, 34°53’04.6”E</named-content>, 23–26 Nov 2010 (1♂), T. Gilligan &amp; A. Mukiri (TGC).</p></tp:treatment-sec><tp:treatment-sec sec-type="Diagnosis"><title>Diagnosis.</title><p><italic><tp:taxon-name>Thaumatovalva albolineana</tp:taxon-name></italic> is similar to <italic><tp:taxon-name>Thaumatovalva deprinsorum</tp:taxon-name></italic> and <italic><tp:taxon-name>Thaumatotibia spinai</tp:taxon-name></italic> both superficially and in genital morphology. However, males of <italic><tp:taxon-name>Thaumatovalva albolineana</tp:taxon-name></italic> are easily distinguished by the modified scaling on the under surface of the hindwing, which consists of a narrow line of short, compact white scales along the rounded portion of the wing from the end of the anal region to about vein CuP.</p></tp:treatment-sec><tp:treatment-sec sec-type="Description"><title>Description.</title><p><bold><italic>Male</italic>.</bold> <bold>Head:</bold> Vertex dark brown mixed with lighter brown, upper frons concolorous with vertex, lower frons cream; labial palpus slightly lighter than vertex, inner surface slightly lighter yet; antennal scaling brown. <bold>Thorax:</bold> Dorsum dark brown, mixed with lighter brown, tegula concolorous with dorsum; hind tibia with dark brown patch of expanded scales. Forewing length 5.8–7.5 mm (mean = 6.5; n = 5); forewing as described for genus; hindwing upper surface nearly uniformly brown, under surface concolorous with forewing under surface, but slightly darker in anal region; a conspicuous narrow band of shiny, pearly-white scales along wing margin, extending from lower edge of anal margin to approximately CuP (Fig. <xref ref-type="fig" rid="F4">11</xref>). <bold>Abdomen:</bold> Brown (black scale patches not visible on undissected specimens). Genitalia (Fig. <xref ref-type="fig" rid="F5">15</xref>) with valva narrow basally, broadening to middle, with large, triangular expansion of valva ventrally just before cucullus, outer edge of cucullus rounded, valva attenuate through cucullus, apex rounded; phallus narrow, with bulbous subbasal lobe and conspicuous elongate dorsal lobe ca. 0.66 distance from base to tip.</p><p><bold><italic>Female</italic>.</bold> <bold>Head and thorax:</bold> Essentially as described for male, except forewing length 6.0–8.0 mm (mean = 7.4; n = 5). <bold>Abdomen:</bold> Brown. Genitalia (Fig. <xref ref-type="fig" rid="F5">19</xref>) essentially as described for genus; ventral portion of segment VIII with a broad subrectangular semi-sclerotized patch with V-shaped posterior edge, ostium situated at end of short narrow trough extending from vertex of V-shaped sclerotized region; ductus bursae long, ca. twice length of corpus bursae, slender, frail, with ring-like sclerite near middle; ductus seminalis originating ca. 0.5 distance between sclerotized ring and corpus bursae; ductus gradually broadening into corpus in distal 0.1; corpus bursae pear-shaped, finely punctate (at high magnification), with two nearly equal sized signa, each a long curved spine from a rounded sclerotized base.</p></tp:treatment-sec><tp:treatment-sec sec-type="Distribution and biology"><title>Distribution and biology.</title><p><italic><tp:taxon-name>Thaumatovalva albolineana</tp:taxon-name></italic> is known nearly exclusively from the type locality of Rutshuru in the Democratic Republic of Congo, but there is a single specimen from Kenya. Specimens have been collected between about 1500 and 1600 m elevation. Adults have been collected primary from February through June, with a single record from November (Kenya). Nothing is known of the early stages.</p><p>Etymology. The specific epithet refers to the narrow band of white scales on the underside of the hindwing.</p></tp:treatment-sec><tp:treatment-sec><!--Section generated to contain objects referenced in tp:taxon-treatment.--><fig id="F1" position="float" orientation="portrait"><label>Figures 1–5.</label><caption><p>Morphological features of <italic><tp:taxon-name>Thaumatovalva</tp:taxon-name></italic>. <bold>1</bold> Head (lateral view) of <italic><tp:taxon-name>Thaumatovalva albolineana</tp:taxon-name></italic> <bold>2</bold> Male secondary scales extending from anal vein of hindwing into abdomen in <italic><tp:taxon-name>Thaumatovalva albolineana</tp:taxon-name></italic> <bold>3</bold> Paired patches of subdorsal secondary scales on denuded abdomen of male (USNM slide 144,506) <bold>4</bold> Sclerotized edge of segment VIII on denuded abdomen of male (USNM slide 144,506) <bold>5</bold> Forked scales along outer margin of hindwing.</p></caption><graphic xmlns:xlink="http://www.w3.org/1999/xlink" xlink:href="zookeys-438-113-g001.jpg" position="float" orientation="portrait" xlink:type="simple"/></fig><fig id="F3" position="float" orientation="portrait"><label>Figures 6–9.</label><caption><p>Upper suface of wings of <italic><tp:taxon-name>Thaumatovalva</tp:taxon-name></italic>. <bold>6</bold> <italic><tp:taxon-name>Thaumatovalva deprinsorum</tp:taxon-name></italic> <bold>7</bold> <italic><tp:taxon-name>Thaumatovalva albolineana</tp:taxon-name></italic> <bold>8</bold> <italic><tp:taxon-name>Thaumatotibia spinai</tp:taxon-name></italic> [image enhanced using best parts of both forewings] <bold>9</bold> <italic><tp:taxon-name>Thaumatovalva limbata</tp:taxon-name></italic>.</p></caption><graphic xmlns:xlink="http://www.w3.org/1999/xlink" xlink:href="zookeys-438-113-g003.jpg" position="float" orientation="portrait" xlink:type="simple"/></fig><fig id="F4" position="float" orientation="portrait"><label>Figures 10–13.</label><caption><p>Under surface of the hindwing of male <italic><tp:taxon-name>Thaumatovalva</tp:taxon-name></italic>. <bold>10</bold> <italic><tp:taxon-name>Thaumatovalva deprinsorum</tp:taxon-name></italic> <bold>11</bold> <italic><tp:taxon-name>Thaumatovalva albolineana</tp:taxon-name></italic> <bold>12</bold> <italic><tp:taxon-name>Thaumatotibia spinai</tp:taxon-name></italic> <bold>13</bold> <italic><tp:taxon-name>Thaumatovalva limbata</tp:taxon-name></italic>.</p></caption><graphic xmlns:xlink="http://www.w3.org/1999/xlink" xlink:href="zookeys-438-113-g004.jpg" position="float" orientation="portrait" xlink:type="simple"/></fig><fig id="F5" position="float" orientation="portrait"><label>Figures 14–19.</label><caption><p>Male and female genitalia of <italic><tp:taxon-name>Thaumatovalva</tp:taxon-name></italic>. <bold>14</bold> Male of <italic><tp:taxon-name>Thaumatovalva deprinsorum</tp:taxon-name></italic> (USNM slide 144,491) <bold>15</bold> Male of <italic><tp:taxon-name>Thaumatovalva albolineana</tp:taxon-name></italic> (USNM slide 144,488) <bold>16</bold> Male of <italic><tp:taxon-name>Thaumatotibia spinai</tp:taxon-name></italic> (slide 2656) <bold>17</bold> Male of <italic><tp:taxon-name>Thaumatovalva limbata</tp:taxon-name></italic> (USNM slide 144,490) <bold>18</bold> Female of <italic><tp:taxon-name>Thaumatovalva deprinsorum</tp:taxon-name></italic> (USNM slide 144,492) <bold>19</bold> Female of <italic><tp:taxon-name>Thaumatovalva albolineana</tp:taxon-name></italic> (USNM slide 144,489).</p></caption><graphic xmlns:xlink="http://www.w3.org/1999/xlink" xlink:href="zookeys-438-113-g005.jpg" position="float" orientation="portrait" xlink:type="simple"/></fig></tp:treatment-sec></tp:taxon-treatment>
