# Supplementary material for: A new genus of Grapholitini from Africa related to Thaumatotibia (Lepidoptera, Tortricidae)
Source: Zookeys. 2014 Sep 1;(438):113–28. doi: 10.3897/zookeys.438.7490 (PMC4155726; doi:10.3897/zookeys.438.7490)
Supplement: XML Treatment for Thaumatovalva spinai [file zookeys.438.7490-treatment4.xml]

<!DOCTYPE tp:taxon-treatment
  PUBLIC "-//TaxonX//DTD Taxonomic Treatment Publishing DTD v0 20100105//EN" "tax-treatment-NSO.dtd">
<tp:taxon-treatment xmlns:tp="http://www.plazi.org/taxpub"><tp:treatment-meta><kwd-group><label>Taxon classification</label><kwd><named-content content-type="kingdom">Animalia</named-content></kwd><kwd><named-content content-type="order">Lepidoptera</named-content></kwd><kwd><named-content content-type="family">Tortricidae</named-content></kwd></kwd-group><mixed-citation publication-type="journal"><person-group><name><surname>Timm</surname><given-names>Alicia E.</given-names></name><name><surname>Brown</surname><given-names>John W.</given-names></name></person-group><article-title>A new genus of Grapholitini from Africa related to <italic>Thaumatotibia</italic> (Lepidoptera, Tortricidae)</article-title><source>Zookeys</source><day>1</day><month>9</month><year>2014</year><volume>2014</volume><issue>438</issue><fpage>113</fpage><lpage>128</lpage><pub-id pub-id-type="doi">10.3897/zookeys.438.7490</pub-id></mixed-citation></tp:treatment-meta><tp:nomenclature><tp:taxon-name>
                        <tp:taxon-name-part taxon-name-part-type="genus">Thaumatovalva</tp:taxon-name-part>
                        <tp:taxon-name-part taxon-name-part-type="species">spinai</tp:taxon-name-part>
                    </tp:taxon-name><tp:taxon-authority>(Razowski &amp; Trematerra)</tp:taxon-authority><tp:taxon-status xmlns:xlink="http://www.w3.org/1999/xlink" xlink:type="simple">comb. n.</tp:taxon-status><xref ref-type="fig" rid="F3">Figs 8</xref><xref ref-type="fig" rid="F4">, 12</xref><xref ref-type="fig" rid="F5">, 16</xref><tp:nomenclature-citation-list><tp:nomenclature-citation><tp:taxon-name>Thaumatotibia spinai</tp:taxon-name><comment> Razowski &amp; Trematerra, 2010: 65.</comment></tp:nomenclature-citation></tp:nomenclature-citation-list></tp:nomenclature><tp:treatment-sec sec-type="Type material"><title>Type material.</title><p>Holotype ♂, Ethiopia, Omo Valley, Dowro Zone, Tarcha, 1400 m, 16 Apr 2004, A. Sciarretta &amp; G. Spina (PTC). Paratypes (1♂). Ethiopia: Omo Valley, Dowro Zone, Tarcha, 1400 m, 16 Apr 2004, A. Sciarretta &amp; G. Spina (PTC).</p></tp:treatment-sec><tp:treatment-sec sec-type="Diagnosis"><title>Diagnosis.</title><p><italic><tp:taxon-name>Thaumatovalva spinai</tp:taxon-name></italic> is nearly indistinguishable from <italic><tp:taxon-name>Thaumatovalva albolineana</tp:taxon-name></italic> and <italic><tp:taxon-name>Thaumatovalva deprinsorum</tp:taxon-name></italic> in forewing pattern and size, but it can be separated by the modified scaling on the underside of the hindwing. In <italic><tp:taxon-name>Thaumatotibia spinai</tp:taxon-name></italic> the white scales along the inner margin of the hindwing are long and slender and dark-tipped compared to the short, stout, completely white scales of <italic><tp:taxon-name>Thaumatovalva albolineana</tp:taxon-name></italic>.</p></tp:treatment-sec><tp:treatment-sec sec-type="Description"><title>Description.</title><p><bold><italic>Male</italic>.</bold> <bold>Head:</bold> Vertex dark brown mixed with lighter brown, upper frons concolorous with vertex, lower frons cream; labial palpus slightly lighter than vertex, inner surface slightly lighter; antennal scaling brown. <bold>Thorax:</bold> Dorsum dark brown, mixed with lighter brown, tegula concolorous with dorsum; hind tibia with dark brown patch of expanded scales. Forewing (Fig. <xref ref-type="fig" rid="F3">8</xref>) length 6.0 mm (n = 2); forewing as described for genus; hindwing upper surface nearly uniformly brown, undersurface slightly darker in anal region; a conspicuous band of shiny white scales along margin of wing extend from lower edge of anal margin to approximately CuP (Fig. <xref ref-type="fig" rid="F4">12</xref>). <bold>Abdomen:</bold> Brown; black scale patches not visible on undissected specimens. Genitalia (Fig. <xref ref-type="fig" rid="F5">16</xref>) with valva narrow basally, broadening to middle, with large, triangular expansion of valva ventrally just before cucullus, outer edge of cucullus rounded, valva attenuate through cucullus, apex rounded; phallus narrow, with bulbous subbasal lobe and conspicuous elongate dorsal lobe ca. 0.66 distance from base to tip.</p><fig id="F3" position="float" orientation="portrait"><label>Figures 6–9.</label><caption><p>Upper suface of wings of <italic><tp:taxon-name>Thaumatovalva</tp:taxon-name></italic>. <bold>6</bold> <italic><tp:taxon-name>Thaumatovalva deprinsorum</tp:taxon-name></italic> <bold>7</bold> <italic><tp:taxon-name>Thaumatovalva albolineana</tp:taxon-name></italic> <bold>8</bold> <italic><tp:taxon-name>Thaumatotibia spinai</tp:taxon-name></italic> [image enhanced using best parts of both forewings] <bold>9</bold> <italic><tp:taxon-name>Thaumatovalva limbata</tp:taxon-name></italic>.</p></caption><graphic xmlns:xlink="http://www.w3.org/1999/xlink" xlink:href="zookeys-438-113-g003.jpg" position="float" orientation="portrait" xlink:type="simple"/></fig><fig id="F4" position="float" orientation="portrait"><label>Figures 10–13.</label><caption><p>Under surface of the hindwing of male <italic><tp:taxon-name>Thaumatovalva</tp:taxon-name></italic>. <bold>10</bold> <italic><tp:taxon-name>Thaumatovalva deprinsorum</tp:taxon-name></italic> <bold>11</bold> <italic><tp:taxon-name>Thaumatovalva albolineana</tp:taxon-name></italic> <bold>12</bold> <italic><tp:taxon-name>Thaumatotibia spinai</tp:taxon-name></italic> <bold>13</bold> <italic><tp:taxon-name>Thaumatovalva limbata</tp:taxon-name></italic>.</p></caption><graphic xmlns:xlink="http://www.w3.org/1999/xlink" xlink:href="zookeys-438-113-g004.jpg" position="float" orientation="portrait" xlink:type="simple"/></fig><fig id="F5" position="float" orientation="portrait"><label>Figures 14–19.</label><caption><p>Male and female genitalia of <italic><tp:taxon-name>Thaumatovalva</tp:taxon-name></italic>. <bold>14</bold> Male of <italic><tp:taxon-name>Thaumatovalva deprinsorum</tp:taxon-name></italic> (USNM slide 144,491) <bold>15</bold> Male of <italic><tp:taxon-name>Thaumatovalva albolineana</tp:taxon-name></italic> (USNM slide 144,488) <bold>16</bold> Male of <italic><tp:taxon-name>Thaumatotibia spinai</tp:taxon-name></italic> (slide 2656) <bold>17</bold> Male of <italic><tp:taxon-name>Thaumatovalva limbata</tp:taxon-name></italic> (USNM slide 144,490) <bold>18</bold> Female of <italic><tp:taxon-name>Thaumatovalva deprinsorum</tp:taxon-name></italic> (USNM slide 144,492) <bold>19</bold> Female of <italic><tp:taxon-name>Thaumatovalva albolineana</tp:taxon-name></italic> (USNM slide 144,489).</p></caption><graphic xmlns:xlink="http://www.w3.org/1999/xlink" xlink:href="zookeys-438-113-g005.jpg" position="float" orientation="portrait" xlink:type="simple"/></fig><p><bold><italic>Female</italic>.</bold> Unknown.</p></tp:treatment-sec><tp:treatment-sec sec-type="Distribution and biology"><title>Distribution and biology.</title><p><italic><tp:taxon-name>Thaumatovalva spinai</tp:taxon-name></italic> is known only from the type locality in Ethiopia at 1400 m elevation. <xref ref-type="bibr" rid="B14">Razowski and Wojtusiak (2012)</xref> report a single male from Nigeria (Bendel State, Okomu Forest, 20 Oct 1985), but we are uncertain whether it is conspecific with the holotype. The early stages are unknown.</p></tp:treatment-sec><tp:treatment-sec sec-type="Etymology"><title>Etymology.</title><p>The species was named for one of the collectors of the holotype, Giuesppe Spina.</p></tp:treatment-sec><tp:treatment-sec sec-type="Remarks"><title>Remarks.</title><p>The holotype male and paratype of this species are both in poor condition, so comparison of forewing pattern is limited. The image of the adult (Fig. <xref ref-type="fig" rid="F4">11</xref>) is based a photo reconstruction of the holotype, using the best parts of both forewings. An unmodified image of the holotype can be found in <xref ref-type="bibr" rid="B13">Razowski and Trematerra (2010)</xref>.</p></tp:treatment-sec><ref-list><ref id="B14"><mixed-citation xmlns:xlink="http://www.w3.org/1999/xlink" xlink:type="simple"><person-group><name name-style="western"><surname>Razowski</surname><given-names>J</given-names></name><name name-style="western"><surname>Wojtusiak</surname><given-names>J</given-names></name></person-group> (<year>2012</year>) <article-title>Tortricidae (Lepidoptera) from Nigeria.</article-title><source>Acta Zoologica Cracoviensia</source><volume>55</volume>(<issue>2</issue>): <fpage>59</fpage>–<lpage>130</lpage>. doi: <ext-link ext-link-type="doi" xlink:href="10.3409/azc.55_2.59" xlink:type="simple">10.3409/azc.55_2.59</ext-link></mixed-citation></ref><ref id="B13"><mixed-citation xmlns:xlink="http://www.w3.org/1999/xlink" xlink:type="simple"><person-group><name name-style="western"><surname>Razowski</surname><given-names>J</given-names></name><name name-style="western"><surname>Trematerra</surname><given-names>P</given-names></name></person-group> (<year>2010</year>) <article-title>Tortricidae (Lepidoptera) from Ethiopia.</article-title><source>Journal of Entomological and Acarological Research</source> (<series>ser. II</series>) <volume>42</volume>: <fpage>47</fpage>–<lpage>79</lpage>.</mixed-citation></ref></ref-list></tp:taxon-treatment>
