# Supplementary material for: A new genus of Grapholitini from Africa related to Thaumatotibia (Lepidoptera, Tortricidae)
Source: Zookeys. 2014 Sep 1;(438):113–28. doi: 10.3897/zookeys.438.7490 (PMC4155726; doi:10.3897/zookeys.438.7490)
Supplement: XML Treatment for Thaumatovalva limbata [file zookeys.438.7490-treatment5.xml]

<!DOCTYPE tp:taxon-treatment
  PUBLIC "-//TaxonX//DTD Taxonomic Treatment Publishing DTD v0 20100105//EN" "tax-treatment-NSO.dtd">
<tp:taxon-treatment xmlns:tp="http://www.plazi.org/taxpub"><tp:treatment-meta><kwd-group><label>Taxon classification</label><kwd><named-content content-type="kingdom">Animalia</named-content></kwd><kwd><named-content content-type="order">Lepidoptera</named-content></kwd><kwd><named-content content-type="family">Tortricidae</named-content></kwd></kwd-group><mixed-citation publication-type="journal"><person-group><name><surname>Timm</surname><given-names>Alicia E.</given-names></name><name><surname>Brown</surname><given-names>John W.</given-names></name></person-group><article-title>A new genus of Grapholitini from Africa related to <italic>Thaumatotibia</italic> (Lepidoptera, Tortricidae)</article-title><source>Zookeys</source><day>1</day><month>9</month><year>2014</year><volume>2014</volume><issue>438</issue><fpage>113</fpage><lpage>128</lpage><pub-id pub-id-type="doi">10.3897/zookeys.438.7490</pub-id></mixed-citation></tp:treatment-meta><tp:nomenclature><tp:taxon-name>
                        <tp:taxon-name-part taxon-name-part-type="genus">Thaumatovalva</tp:taxon-name-part>
                        <tp:taxon-name-part taxon-name-part-type="species">limbata</tp:taxon-name-part>
                    </tp:taxon-name><tp:taxon-authority>(Dakonoff, 1969)</tp:taxon-authority><tp:taxon-status xmlns:xlink="http://www.w3.org/1999/xlink" xlink:type="simple">comb. n.</tp:taxon-status><xref ref-type="fig" rid="F3">Figs 9</xref><xref ref-type="fig" rid="F4">, 13</xref><xref ref-type="fig" rid="F5">, 17</xref><!--PageBreak--><!--PageBreak--><!--PageBreak--><!--PageBreak--><!--PageBreak--><tp:nomenclature-citation-list><tp:nomenclature-citation><tp:taxon-name>Grapholita limbata</tp:taxon-name><comment> Dakonoff, 1969: 85; Brown 2005: 361; <xref ref-type="bibr" rid="B3">Brown et al. 2014</xref>: in press.</comment></tp:nomenclature-citation></tp:nomenclature-citation-list></tp:nomenclature><tp:treatment-sec sec-type="Type material"><title>Type material.</title><p>Holotype ♂, Seychelles, Praslin Island, 27 May 1960, M. Gerber (MNHN). Paratypes (4♂, 3♀). Seychelles: Mahé Island, Beau Vallon, 27 Apr 1959 (1♀), 29 Mar 1960 (1♂), 19 Mar 1959 (1♂, 1♀), 27 May 1959 (1♂), H. Legrand (MNHN). Cosmoledo Island 16 Sep 1959 (1♀), H. Legrand, 19 Oct 1959 (1♂), M. Gerber (MNHN).</p></tp:treatment-sec><tp:treatment-sec sec-type="Additional specimens examined"><title>Additional specimens examined.</title><p>KENYA: 18 km SW Malindi, Watamu, 35 m, <named-content xmlns:xlink="http://www.w3.org/1999/xlink" content-type="dwc:verbatimCoordinates" xlink:type="simple">3°22'S, 39°59'E</named-content>, 15 Mar 2004 (3♂), J. &amp; W. De Prins (RMAC). Coast Province, Sabaki, 10 m, <named-content xmlns:xlink="http://www.w3.org/1999/xlink" content-type="dwc:verbatimCoordinates" xlink:type="simple">3°09.28'S, 40°08.05'E</named-content>, 10 Jul 2001 (2♂, 3♀), reared from fruit of <italic><tp:taxon-name>Cordia somaliensis</tp:taxon-name></italic> Baker (<tp:taxon-name>Boraginaceae</tp:taxon-name>), R. Copeland (USNM). Rift Valley Province, Mathews Range, 1272 m, <named-content xmlns:xlink="http://www.w3.org/1999/xlink" content-type="dwc:verbatimCoordinates" xlink:type="simple">1°10.827'N, 37°17.876'E</named-content>, 18 Jan 2004 (4♂, 4♀), reared from fruit of <italic><tp:taxon-name>Cordia monoica</tp:taxon-name></italic> Roxb. (<tp:taxon-name>Boraginaceae</tp:taxon-name>), R. Copeland (USNM). Rift Valley Province, Masai Lodge, 1670 m, 37MBU 5679 4682, 25 Nov 2010 (2♂, 2♀), L. Aarvik &amp; D. Agassiz (NHMO). Rift Valley Province, Mount Elgon National Park, Chorlin Gate, Rongai Camp, 2206 m, 17-21 Nov 2006 (1♀), L. Hansen &amp; K. Sund (NHMO). SEYCHELLES: Aldabra Atoll, Ile Picard Settlement, 12–22 Mar 1986 (1♀), D. Adamski (USNM).</p></tp:treatment-sec><tp:treatment-sec sec-type="Diagnosis"><title>Diagnosis.</title><!--PageBreak--><!--PageBreak--><p><italic><tp:taxon-name>Thaumatovalva limbata</tp:taxon-name></italic> shares a similar forewing pattern with its congeners, but males average slightly smaller in forewing length (5.5 mm vs. 7.0 mm), it also has a paler gray brown rather than dark brown under surface of the hindwing, and its male genitalia lack the characteristic triangular process from the venter of the valva. The patch of modified sex scales concealed in the distal end of the abdomen consists of only four large sausage-shaped structures, two on each side, rather than 40–50 scales present in congeners, and the hindwing has no conspicuous white scaling on the under surface.</p><p><italic><tp:taxon-name>Thaumatovalva limbata</tp:taxon-name></italic> is superficially similar to “<italic><tp:taxon-name>Eucosma</tp:taxon-name></italic>” <italic>chloroterma</italic> Meyrick, 1913, described from Pretoria, South Africa, but the male genitalia of the latter (see <xref ref-type="bibr" rid="B7">Clarke 1958</xref>: 355) have little in common with those of <italic><tp:taxon-name>Thaumatovalva limbata</tp:taxon-name></italic>.</p></tp:treatment-sec><tp:treatment-sec sec-type="Description"><title>Description.</title><p><bold><italic>Male</italic>.</bold> <bold>Head:</bold> Vertex dark brown mixed with lighter brown, upper frons concolorous with vertex, lower frons cream; labial light brown than vertex, inner surface cream; antennal scaling brown. <bold>Thorax:</bold> Dorsum dark brown, mixed with lighter brown, tegula dark brown mixed with lighter brown, most scale brown with cream tip; hind tibia with dark brown with expanded scales poorly developed. Forewing length 5.0–6.0 mm (mean = 5.5; n = 5); forewing as described for genus; hindwing nearly uniform grayish brown, conspicuously paler than forewing; patch of ca. 30 slender scales from anal margin of hindwing not inserted into scales of abdomen. Fringe conolorous with hindwing. Hindwing under surface concolorous with forewing undersurface, paler than in congeners; an inconspicuous narrow row of slightly enlarged brown scales along margin of wing from lower edge of anal margin to approximately CuP (Fig. <xref ref-type="fig" rid="F4">13</xref>). <bold>Abdomen:</bold> Brown; black scale patches subdorsally on abdominal segments 3–5 weakly developed (not visible in undissected specimens); sclerotized posterior edge of segment VIII bearing four (two on each side), long, slender sausage-shaped scales. Genitalia (Fig. <xref ref-type="fig" rid="F5">17</xref>) with valva narrow basally, broadening to middle, without triangular expansion before cucullus, outer edge of cucullus rounded, valva attenuate through cucullus, apex conspicuously more rounded than in congeners; phallus narrow, with bulbous subbasal lobe and small rounded dorsal lobe ca. 0.5 distance from base to tip, distal 0.2 beyond lobe slight curved.</p><p><bold><italic>Female</italic>.</bold> <bold>Head and thorax:</bold> As described for male, except forewing length 6.0-8.0 mm (mean = 6.8; n = 6). <bold>Abdomen.</bold> Genitalia as described for the genus and figured for congeners.</p></tp:treatment-sec><tp:treatment-sec sec-type="Distribution and biology"><title>Distribution and biology.</title><p><italic><tp:taxon-name>Thaumatovalva limbata</tp:taxon-name></italic> is known from Praslin, Cosmoledo, and Mahé islands in the Seychelles, and from Kenya on the mainland. Adults have been reared from larvae collected in the fruit of <italic><tp:taxon-name>Cordia somaliensis</tp:taxon-name></italic> and <italic><tp:taxon-name>Cordia monoica</tp:taxon-name></italic> in Kenya, where the species occupies a broad elevational range from 10 to 2206 m.</p></tp:treatment-sec><tp:treatment-sec sec-type="Remarks"><title>Remarks.</title><p>Based on forewing size, small specimens from Kenya (n = 7, from Watamu and Masai Lodge) appear to represent an undescribed species. However, the genitalia of these small specimens are identical to those of larger specimens of <italic><tp:taxon-name>Thaumatovalva limbata</tp:taxon-name></italic> from the Seychelles (see <xref ref-type="bibr" rid="B10">Diakonoff 1969</xref>: fig. 11, holotype) and reared specimens from Kenya. Furthermore, DNA barcodes do not separate the small specimens from the larger Kenyan specimens, the latter of which are identical to <italic><tp:taxon-name>Thaumatovalva limbata</tp:taxon-name></italic> from the Seychelles. All eight of our <italic><tp:taxon-name>Thaumatovalva limbata</tp:taxon-name></italic> sequences are identical throughout their sequenced length. Nonetheless, the broad elevational range and size differences suggest that more than one species may be concealed under this name.</p><!--PageBreak--></tp:treatment-sec><tp:treatment-sec><!--Section generated to contain objects referenced in tp:taxon-treatment.--><fig id="F3" position="float" orientation="portrait"><label>Figures 6–9.</label><caption><p>Upper suface of wings of <italic><tp:taxon-name>Thaumatovalva</tp:taxon-name></italic>. <bold>6</bold> <italic><tp:taxon-name>Thaumatovalva deprinsorum</tp:taxon-name></italic> <bold>7</bold> <italic><tp:taxon-name>Thaumatovalva albolineana</tp:taxon-name></italic> <bold>8</bold> <italic><tp:taxon-name>Thaumatotibia spinai</tp:taxon-name></italic> [image enhanced using best parts of both forewings] <bold>9</bold> <italic><tp:taxon-name>Thaumatovalva limbata</tp:taxon-name></italic>.</p></caption><graphic xmlns:xlink="http://www.w3.org/1999/xlink" xlink:href="zookeys-438-113-g003.jpg" position="float" orientation="portrait" xlink:type="simple"/></fig><fig id="F4" position="float" orientation="portrait"><label>Figures 10–13.</label><caption><p>Under surface of the hindwing of male <italic><tp:taxon-name>Thaumatovalva</tp:taxon-name></italic>. <bold>10</bold> <italic><tp:taxon-name>Thaumatovalva deprinsorum</tp:taxon-name></italic> <bold>11</bold> <italic><tp:taxon-name>Thaumatovalva albolineana</tp:taxon-name></italic> <bold>12</bold> <italic><tp:taxon-name>Thaumatotibia spinai</tp:taxon-name></italic> <bold>13</bold> <italic><tp:taxon-name>Thaumatovalva limbata</tp:taxon-name></italic>.</p></caption><graphic xmlns:xlink="http://www.w3.org/1999/xlink" xlink:href="zookeys-438-113-g004.jpg" position="float" orientation="portrait" xlink:type="simple"/></fig><fig id="F5" position="float" orientation="portrait"><label>Figures 14–19.</label><caption><p>Male and female genitalia of <italic><tp:taxon-name>Thaumatovalva</tp:taxon-name></italic>. <bold>14</bold> Male of <italic><tp:taxon-name>Thaumatovalva deprinsorum</tp:taxon-name></italic> (USNM slide 144,491) <bold>15</bold> Male of <italic><tp:taxon-name>Thaumatovalva albolineana</tp:taxon-name></italic> (USNM slide 144,488) <bold>16</bold> Male of <italic><tp:taxon-name>Thaumatotibia spinai</tp:taxon-name></italic> (slide 2656) <bold>17</bold> Male of <italic><tp:taxon-name>Thaumatovalva limbata</tp:taxon-name></italic> (USNM slide 144,490) <bold>18</bold> Female of <italic><tp:taxon-name>Thaumatovalva deprinsorum</tp:taxon-name></italic> (USNM slide 144,492) <bold>19</bold> Female of <italic><tp:taxon-name>Thaumatovalva albolineana</tp:taxon-name></italic> (USNM slide 144,489).</p></caption><graphic xmlns:xlink="http://www.w3.org/1999/xlink" xlink:href="zookeys-438-113-g005.jpg" position="float" orientation="portrait" xlink:type="simple"/></fig></tp:treatment-sec><ref-list><ref id="B3"><mixed-citation xmlns:xlink="http://www.w3.org/1999/xlink" xlink:type="simple"><person-group><name name-style="western"><surname>Brown</surname><given-names>JW</given-names></name><name name-style="western"><surname>Copeland</surname><given-names>RS</given-names></name><name name-style="western"><surname>Aarvik</surname><given-names>L</given-names></name><name name-style="western"><surname>Miller</surname><given-names>S</given-names></name><name name-style="western"><surname>Rosati</surname><given-names>M</given-names></name><name name-style="western"><surname>Luke</surname><given-names>Q</given-names></name></person-group> (<year>2014</year>) <article-title>New host records for fruit-feeding Afrotropical Tortricidae (Lepidoptera).</article-title><source>African Journal of Entomology</source><volume>22</volume>. [in press]</mixed-citation></ref><ref id="B7"><mixed-citation xmlns:xlink="http://www.w3.org/1999/xlink" xlink:type="simple"><person-group><name name-style="western"><surname>Clarke</surname><given-names>JFG</given-names></name></person-group> (<year>1958</year>) <source>Catalogue of the type specimens of microlepidoptera in the British Museum (Natural History) described by Edward Meyrick</source>, <volume>Vol 3</volume>. <publisher-name>Trustees of the British Museum</publisher-name>, <publisher-loc>London</publisher-loc>, <size units="page">600 pp</size>.</mixed-citation></ref><ref id="B10"><mixed-citation xmlns:xlink="http://www.w3.org/1999/xlink" xlink:type="simple"><person-group><name name-style="western"><surname>Diakonoff</surname><given-names>A</given-names></name></person-group> (<year>1969</year>) <article-title>Tortricidae from the Seychelles and Aldabra (Lepidoptera).</article-title><source>Tijdschrift voor Entomologie</source><volume>112</volume>: <fpage>81</fpage>–<lpage>100</lpage>.</mixed-citation></ref></ref-list></tp:taxon-treatment>
